# Supplementary material for: A Methylotrophic Bacterium Growing with the Antidiabetic Drug Metformin as Its Sole Carbon, Nitrogen and Energy Source
Source: Microorganisms. 2022 Nov 21;10(11):2302. doi: 10.3390/microorganisms10112302 (PMC9699525; doi:10.3390/microorganisms10112302)
Supplement: Supplementary file 1 [file microorganisms-10-02302-s001.zip]

Archive with 2 entries (2 files):
- chaignaud_supplementary_figures.pdf
- chaignaud_supplementary_tables.xlsx
